# Supplementary material for: Proteorhodopsin Phototrophy in Antarctic Coastal Waters
Source: mSphere. 2021 Aug 18;6(4):e00525-21. doi: 10.1128/mSphere.00525-21 (PMC8386455; doi:10.1128/mSphere.00525-21)
Supplement: TABLE S1 [file msphere.00525-21-st001.xlsx]

## Sheet: Hoja1
Table S1. Metadata for each sample from summers 2016 and 2017
Sampling site	YY	MM	DD	Local time	Period	Depth (m)	Oxygen (ml/L)	Temperature (°C)	Salinity (PSU)	Nitrate (µM)	Nitrite (µM)	Ammonium (µM)	Phosphate (µM)	Silicate (µM)	Chlorophyll (mg/m3)
P1	2016	02	18	10:10	Day	2	nd	0.5	nd	12.4	0.2	nd	1.1	41.4	n.d
P1	2016	02	18	23:00	Night	2	nd	-0.1	nd	17.8	0.3	nd	1.5	58.2	6.4
P1	2016	02	26	22:30	Night	2	nd	-0.2	nd	18.3	0.3	nd	1.6	59.4	1.3
P1	2016	02	29	11:00	Day	2	nd	0.2	nd	13.8	0.3	nd	1.1	47.2	4.3
P3	2016	02	22	10:30	Day	2	nd	-0.1	nd	12.2	0.2	nd	1.2	49.2	3.6
P3	2016	02	23	13:30	Day	2	nd	-0.2	nd	14.6	0.3	nd	1.6	38.7	1.0
P3	2016	02	24	22:00	Night	2	nd	-0.2	nd	18.5	0.3	nd	1.6	52.9	1.5
P3	2016	02	25	17:30	Day	2	nd	nd	nd	21.1	0.3	nd	1.8	60.8	2.1
P3	2016	03	02	11:00	Day	2	nd	1.0	nd	15.7	0.3	nd	1.3	50.5	1.6
P3	2016	03	04	15:00	Day	2	nd	0.5	nd	16.0	0.3	nd	1.2	55.6	nd
P1	2017	02	08	13:00	Day	2	7.8	2.7	33.9	22.9	0.2	0.3	1.5	61.4	0.7
P1	2017	02	13	10:00	Day	2	7.5	2.3	33.6	18.6	0.2	nd	1.4	46.2	1.1
P1	2017	02	20	10:30	Day	2	7.2	2.0	34.0	22.5	0.2	0.8	1.5	52.1	0.4
P1	2017	02	21	10:30	Day	2	7.2	1.8	34.0	15.6	0.2	0.7	1.2	39.7	0.4
P1	2017	02	23	23:00	Night	2	7.1	1.6	34.0	20.8	0.2	0.8	1.5	49.5	0.4
P3	2017	02	08	13:00	Day	2	8.0	2.6	33.7	nd	nd	0.3	nd	nd	nd
P3	2017	02	08	13:00	Day	2	7.6	2.4	34.1	23.3	0.2	0.4	1.5	54.7	1.3
P3	2017	02	09	15:00	Day	2	7.6	2.2	34.0	21.6	0.2	0.3	1.4	52.6	0.7
P3	2017	02	09	15:00	Day	30	7.4	1.7	34.1	25.8	0.2	0.9	1.6	58.1	0.6
P3	2017	02	13	10:00	Day	2	7.5	2.1	34.1	20.8	0.2	0.6	1.5	51.0	0.3
P3	2017	02	13	10:00	Day	30	7.1	1.5	34.2	15.6	0.1	0.6	1.4	47.0	0.2
P3	2017	02	15	23:00	Night	2	7.5	1.9	34.0	25.6	0.2	0.6	1.8	60.6	0.3
P3	2017	02	15	23:00	Night	30	7.1	1.5	34.2	27.1	0.2	0.6	1.8	61.5	0.2
P3	2017	02	20	10:30	Day	2	7.2	1.8	33.9	22.8	0.2	0.7	1.5	39.6	0.4
P3	2017	02	20	10:30	Day	30	7.1	1.5	34.1	25.2	0.2	0.6	1.7	52.3	0.3
P3	2017	02	21	10:30	Day	2	7.3	1.7	33.8	20.0	0.2	0.7	1.4	37.1	0.4
P3	2017	02	21	10:30	Day	30	7.1	1.4	34.2	23.3	0.2	0.6	1.6	47.3	0.3
P3	2017	02	23	23:00	Night	2	7.3	1.7	34.0	20.9	0.2	0.8	1.5	49.5	0.4
P3	2017	02	25	10:00	Day	2	7.2	1.9	34.0	25.4	0.2	0.7	1.7	55.9	0.3
nd, no data
