# Supplementary material for: Proteorhodopsin Phototrophy in Antarctic Coastal Waters
Source: mSphere. 2021 Aug 18;6(4):e00525-21. doi: 10.1128/mSphere.00525-21 (PMC8386455; doi:10.1128/mSphere.00525-21)
Supplement: TABLE S2 [file msphere.00525-21-st002.xlsx]

## Sheet: Hoja1
Table S2.- Relative abundance of PR genes by OTU and color in the metagenomes and metatranscriptomes of Chile Bay. The relative abundance of each representative PR gene was corrected for gene size. The taxonomic affiliation of PR OTUs, is related to the phylogeny obtained in Figure S1.
Proteorhodpsin OTU ID	Tax ID clade	Spectral tunning site (105)	Size (bp)	February (DNA)	February Day (RNA)	February Night (RNA)	March (DNA)	March Day (RNA)	March Night (RNA)
PR OTU29	Exiguobacterium	Green-L	639	5.3	0	0	0	0	0
Total Exiguobacterium PR				5.3	0	0	0	0	0
PR OTU01	Flavobacteriia	Green-M	726	19.6	12.3	3.9	21	13.5	5.6
PR OTU06	Flavobacteriia	Green-M	726	13	3	2.8	9.5	5.7	0.5
PR OTU28	Flavobacteriia	Green-M	714	12.5	3.5	0.8	12.4	1.7	1.1
PR OTU05	Flavobacteriia	Green-M	717	9.5	1.1	0.7	4.6	0.9	1.3
PR OTU30	Flavobacteriia	Green-M	792	4.6	0.4	0.3	0.2	0.7	0.1
PR OTU11	Flavobacteriia	Green-M	711	3.7	1.6	0.5	2.4	1.5	1.3
PR OTU16	Flavobacteriia	Green-M	726	3.6	0	0	0.7	0	0
PR OTU13	Flavobacteriia	Green-M	735	2.1	0.1	0.1	1.1	0.3	0.1
PR OTU08	Flavobacteriia	Green-M	726	1.4	0.5	0	1.2	0.3	0.3
PR OTU24	Flavobacteriia	Green-M	639	0	0.1	0	0.8	0	0
PR OTU23	Flavobacteriia	Green-M	537	0	0	0.2	0.6	0.2	0.3
PR OTU18	Flavobacteriia	Green-M	798	0	0.2	0.2	0.4	0.3	0.5
Total Flavobacteriia PR				70	22.8	9.5	54.9	25.1	11.1
PR OTU32	Alphaproteobacteria	Blue-Q	564	13.6	52.9	69.5	18.4	54.4	56.7
PR OTU20	Alphaproteobacteria	Green-L	777	2.4	2.8	3.6	2.8	4.3	2.8
PR OTU03	Alphaproteobacteria	Green-L	786	1	0.8	0.4	2.9	0.8	0.3
PR OTU09	Alphaproteobacteria	Green-L	777	0	7.8	4.4	1.3	6.2	3.9
Total Alphaproteobacteria PR				17	64.3	77.9	25.4	65.7	63.7
PR OTU10	Gammaproteobacteria	Blue-Q	753	3.1	0.7	0.9	6.8	0.8	2.9
PR OTU04	Gammaproteobacteria	Green-L	693	4.2	10.7	9.1	3.8	6.3	18.8
PR OTU17	Gammaproteobacteria	Green-L	693	0.4	0	0.2	1.3	0.1	0
PR OTU07	Gammaproteobacteria	Blue-Q	696	0	0.5	0.9	1.6	0.6	0.6
PR OTU12	Gammaproteobacteria	Green-L	699	0	0.3	0.7	1.1	0.4	1.8
PR OTU19	Gammaproteobacteria	Green-L	765	0	0.2	0.3	0.9	0.5	0.3
PR OTU14	Gammaproteobacteria	Green-L	528	0	0	0	0.1	0	0
Total Gammaproteobacteria PR				7.7	12.4	12.1	15.6	8.7	24.4
PR OTU02	Undetermined	Green-M	732	0	0.4	0.3	3.2	0.4	0.3
PR OTU15	Undetermined	Green-L	696	0	0.1	0.2	0.9	0.1	0.5
Total green-M				70	23.2	9.8	58.1	25.5	11.4
Total green-L				13.3	22.7	18.9	15.1	18.7	28.4
Total blue-Q				16.7	54.1	71.3	26.8	55.8	60.2
