# Supplementary material for: Proteorhodopsin Phototrophy in Antarctic Coastal Waters
Source: mSphere. 2021 Aug 18;6(4):e00525-21. doi: 10.1128/mSphere.00525-21 (PMC8386455; doi:10.1128/mSphere.00525-21)
Supplement: TABLE S3 [file msphere.00525-21-st003.xlsx]

## Sheet: Hoja1
Table S3. Mean relative abundance of total PR sequences in coastal seawater from Chile Bay by sampling site
			Austral summer period
	2016 (n=10)				2017 (n=19)*
Sampling site	Mean	SD	Min - Max		Mean	SD	Min - Max
P1	3.9	2.0	1.9 - 5.7		33.8	7.8	25.8 - 45.3
P3	3.6	1.8	1.1 - 5.5		25.9	13.9	12.6 - 63.3
Total (P1 + P3)	3.7	1.8	1.1 - 5.7		27.9	12.9	12.6 - 63.3
SD, standar deviation. *, 2m and 30m depth samples
