# Supplementary material for: Proteorhodopsin Phototrophy in Antarctic Coastal Waters
Source: mSphere. 2021 Aug 18;6(4):e00525-21. doi: 10.1128/mSphere.00525-21 (PMC8386455; doi:10.1128/mSphere.00525-21)
Supplement: TABLE S4 [file msphere.00525-21-st004.xlsx]

## Sheet: Hoja1
Table S4. Mean relative abundance of PR sequence types in coastal seawater from Chile Bay (data from P1 and P3 sampling sites pooled together).
					Austral summer period
			2016 (n=10)				2017 (n=2019)*
Taxa	PR Affiliation	Mean	SD	Min - Max		Mean	SD	Min - Max
Alphaproteobacteria	SAR11 clade	2.2	1.3	0.5 - 4.5		26.4	12.5	12.2 - 59.6
Gammaproteobacteria	SAR92 clade (MALINA OTU11)	1.2	0.7	0.3 - 2.6		1.5	0.7	0.23 - 3.6
Flavobacteriia	Flavobacteriia-NASB-like	0.09a	0.02	b.d - 0.1		0.1b	0.1	b.d - 0.6
	Total	3.7	1.8	1.1 - 5.7		27.9	12.9	12.6 - 63.3
SD, standar deviation. b.d, below detection limit. *, 2m and 30m depth samples. a, 5 samples were below detection limit. b, 2 samples were below detection limit.
