# Supplementary material for: Proteorhodopsin Phototrophy in Antarctic Coastal Waters
Source: mSphere. 2021 Aug 18;6(4):e00525-21. doi: 10.1128/mSphere.00525-21 (PMC8386455; doi:10.1128/mSphere.00525-21)
Supplement: TABLE S5 [file msphere.00525-21-st005.xlsx]

## Sheet: Permanova
Table S5. Permutational multivariate analysis of variance (PERMANOVA) to estimate the impact of the oceanographic variables on the proteorhodopsin-bearing bacteria relative abundance
	SAR11 clade					Flavobacteriia-NASB-like				SAR92 clade (MALINA OTU11)
	Df	SS	R2	F	Pr(>F)	SS	R2	F	Pr(>F)	SS	R2	F	Pr(>F)
Depth	1	1.2666	0.04524	2.3165	0.146	0.0767	0.00274	0.0732	0.716	6.6383	0.23708	7.2517	0.014 *
Temperature	1	11.7028	0.41796	21.4031	0.002 **	0.6025	0.02152	0.5745	0.483	0.0334	0.00119	0.0365	0.853
Chlorophyll a	1	0.169	0.00604	0.3092	0.595	0.6113	0.02183	0.5829	0.348	0.7933	0.02833	0.8666	0.321
Nitrite	1	1.3439	0.048	2.4578	0.131	2.8769	0.10275	2.7433	0.088	0.4497	0.01606	0.4913	0.494
Nitrate	1	0.6126	0.02188	1.1204	0.31	0.2031	0.00725	0.1937	0.673	0.1404	0.00501	0.1534	0.716
Phosphate	1	0.0019	7e-05	0.0034	0.957	0.1153	0.00412	0.1099	0.723	0.6043	0.02158	0.6601	0.456
Silicate	1	1.4209	0.05075	2.5987	0.113	1.4921	0.05329	1.4229	0.223	0.1168	0.00417	0.1276	0.721
Residual	21	11.4824	0.41008			22.0222	0.78651			19.2237	0.68656
Total	28	28	1			28	1			28	1
Signif. codes: 0.001 ‘***’ 0.01 ‘**’ 0.05 ‘*’
