# Supplementary material for: Proteorhodopsin Phototrophy in Antarctic Coastal Waters
Source: mSphere. 2021 Aug 18;6(4):e00525-21. doi: 10.1128/mSphere.00525-21 (PMC8386455; doi:10.1128/mSphere.00525-21)
Supplement: TABLE S6 [file msphere.00525-21-st006.xlsx]

## Sheet: Hoja1
Table S6. Primers used for qPCR analysis (Proteorhodopsin-gene and Bacterial 16S rRNA)
Target	Primer name	Sequence (5’-3’)	Product size (bp)	Annealing temp (oC)	Reference
Flavobacteriia PR	Flavo_F2	5’-GGATACTAACAGTTCCWTTRATGTGTG-3’	127	58	(Campbell et al., 2008)
(Flavobacteriia-NASB-like)	Flavo_R2	5’-CCRAAGTAACCWGTRACAAGCAT-3’
Alphaproteobacteria PR	SARPR_125F	5’-THGGWGGATAYTTAGGWGAAGC-3’	185	54	(Lami et al., 2009)
(SAR11)	SARPR_203R	5’-ACCTACTGTAACRATCATTCTYA-3’
Gamaproteobacteria PR	OTU11-f6	5’-CTGTGCCGCTGCTAATGA-3’	193	57	(Boeuf et al., 2016)
(SAR92)	OTU11-r2	5’-TCCCAGATAATGAAGCCC-3’
Bacteria 16S rRNA	337F	5’-ACTCCTACGGGAGGCAGCAG-3`	197	53	(Kenwell et al., 2016)
(Universal)	518R	5’-CCAGCAGCCGCGGTAAT-3’
